# Supplementary material for: Identification of Differential Proteins in Thrombi of Cardioembolic and Atherothrombotic Etiology in Patients with Ischemic Stroke
Source: Int J Mol Sci. 2025 Aug 28;26(17):8333. doi: 10.3390/ijms26178333 (PMC12428142; doi:10.3390/ijms26178333)
Supplement: Supplementary file 1 [file ijms-26-08333-s001.zip]

Archive with 1 entries (1 files):
- ijms-3822019-supplementary.pdf
